# Supplementary material for: Description of a New Telonemia Genus and Species With Novel Observations Providing Insights Into Its Hidden Diversity
Source: J Eukaryot Microbiol. 2025 Oct 23;72(6):e70050. doi: 10.1111/jeu.70050 (PMC12550356; doi:10.1111/jeu.70050)
Supplement: Supplementary file 4 — Table S1: All ribosomal sequence information and origin. [file JEU-72-e70050-s001.xlsx]

## Sheet: Sheet1
sequence label	sequence origin	sequence source	sequence identifier	used in dataset
Diacronema_lutheri_NIVA-4/92	isolate	genome	manually extracted from whole genome shotgun sequence JAGTXO010000043	main tree (18S only)
Pavlova_gyrans_CCMP-607	isolate	GenBank	U40922	main tree (18S only)
Gephyrocapsa_pseudohuxleyi_CCMP-1516	isolate	genome	manually extracted from whole genome shotgun sequence AHAL01000301	main tree (18S only)
Phaeocystis_antarctica_MM-E1B6	isolate	GenBank	JN381493	main tree (18S only)
Prymnesium_parvum_12B1	isolate	genome	manually extracted from whole genome shotgun sequence JBGBPQ010000019	main tree (18S only)
Pavlomulina_ranunculiformis_CG5	isolate	GenBank	HG970975	main tree (18S only)
Ancoracysta_twista_TD-1	isolate	GenBank	MG202010	main tree (18S only)
Nebulomonas_marisrubri_Cur-8	isolate	transcriptome	manually assembled from TRINITY contigs DN8735_c1_g3_i1, DN8735_c1_g1_i3	main tree (18S only)
Nibbleromonas_quarantinus_Colp-41	isolate	transcriptome	manually extracted from TRINITY contig DN8372_c10_g3_i1	main tree (18S only)
Ubysseya_fretuma_TD-3	isolate	transcriptome	manually assembled from TRINITY contigs DN9703_c1_g4_i2, DN9703_c1_g3_i6, DN9703_c1_g7_i1	main tree (18S only)
environmental_clone_GQ365861	environmental clone	GenBank	GQ365861	main tree (18S only)
environmental_clone_GU117661	environmental clone	GenBank	GU117661	main tree (18S only)
environmental_clone_GU117662	environmental clone	GenBank	GU117662	main tree (18S only)
environmental_clone_c-2083_Otu0985_5	long read environmental clone	Jamy et al. 2022 dataset	c-2083_conseq_Otu0985_5_surface_Ms1-DCM	both trees (partial 18S + partial 28S)
environmental_clone_JN832720	environmental clone	GenBank	JN832720	main tree (18S only)
environmental_clone_c-242_Otu307_4	long read environmental clone	Jamy et al. 2022 dataset	c-242_conseq_Otu307_4_surface_Ms2-sur	both trees (partial 18S + partial 28S)
environmental_clone_ccs_Otu0698_2	long read environmental clone	Jamy et al. 2022 dataset	m64077_200210_022006_60885049_ccs_single-barcode_Otu0698_2_surface_Ms2-DCM	both trees (partial 18S + partial 28S)
Arpakorses_idiomastiga_P-2	isolate	transcriptome	manually extracted from SPAdes contig NODE_8_g7_i0	both trees (full rDNA operon)
Arpakorses_versatilis_P-1	isolate	transcriptome	manually assembled from SPAdes contigs NODE_353_g243_i0, NODE_792_g645_i0, NODE_1934_g1780_i0, NODE_3299_g3141_i0, TRINITY contig DN3154_c0_g1_i1, and individual SRA reads mapped on other Telonemia full rDNA operons	both trees (partial 18S + partial 28S)
Hyaliora_molinica_BEAP0326	isolate	NEW	cloned PCR product - consensus of 5 sequenced clones	main tree (18S only)
Hyaliora_sp._BEAP0010	isolate	NEW	cloned PCR product - consensus of 9 sequenced clones	main tree (18S only)
environmental_clone_PQ770954	environmental clone	GenBank	PQ770954	main tree (18S only)
environmental_clone_c-4422_Otu0327_11	long read environmental clone	Jamy et al. 2022 dataset	c-4422_conseq_Otu0327_11_surface_WC-sur	both trees (partial 18S + partial 28S)
Microkorses_curacao_CU2384	isolate	transcriptome	manually assembled from TRINITY contigs DN101_c0_g1_i1, DN3047_c0_g1_i1, DN287_c0_g2_i10	both trees (partial rDNA operon)
Telonema_blandense_BEAP0082	isolate	NEW	cloned PCR product - consensus of 9 sequenced clones	main tree (18S only)
Telonema_subtile_Tel-1	isolate	transcriptome	manually assembled from TRINITY contigs DN559_c0_g1_i16, DN98_c0_g4_i1	both trees (full rDNA operon)
Telonema_subtile_BEAP0314	isolate	NEW	cloned PCR product - consensus of 9 sequenced clones	main tree (18S only)
Telonema_subtile_RCC-404.5	isolate	GenBank	AJ564771	main tree (18S only)
Telonema_subtile_RCC-358.7	isolate	GenBank	AJ564772	main tree (18S only)
Telonema_rivulare_Tel-4	isolate	GenBank	OM403114	main tree (18S only)
Telonema_tenere_Tel-3	isolate	GenBank	OM415985	main tree (18S only)
environmental_clone_AJ564767	environmental clone	GenBank	AJ564767	main tree (18S only)
environmental_clone_EF526892	environmental clone	GenBank	EF526892	main tree (18S only)
environmental_clone_c-3719_Otu0083_398	long read environmental clone	Jamy et al. 2022 dataset	c-3719_conseq_Otu0083_398_freshwater_Skogaryd-fw	both trees (partial 18S + partial 28S)
environmental_clone_c-2214_Otu050_358	long read environmental clone	Jamy et al. 2022 dataset	c-2214_conseq_Otu050_358_freshwater_Svartberget-fw	both trees (partial 18S + partial 28S)
environmental_clone_GQ365845	environmental clone	GenBank	GQ365845	main tree (18S only)
environmental_clone_GQ365855	environmental clone	GenBank	GQ365855	main tree (18S only)
environmental_clone_GU825443	environmental clone	GenBank	GU825443	main tree (18S only)
environmental_clone_KC488613	environmental clone	GenBank	KC488613	main tree (18S only)
environmental_clone_KF129942	environmental clone	GenBank	KF129942	main tree (18S only)
environmental_clone_c-1714_Otu0088_337	long read environmental clone	Jamy et al. 2022 dataset	c-1714_conseq_Otu0088_337_surface_Ms1-DCM	both trees (partial 18S + partial 28S)
environmental_clone_c-2223_Otu1018_4	long read environmental clone	Jamy et al. 2022 dataset	c-2223_conseq_Otu1018_4_surface_Ms1-DCM	both trees (partial 18S + partial 28S)
environmental_clone_ccs_Otu0486_6	long read environmental clone	Jamy et al. 2022 dataset	m64077_200210_022006_9699661_ccs_double-barcode_Otu0486_6_surface_Ms2-DCM	both trees (partial 18S + partial 28S)
environmental_clone_AJ564768	environmental clone	GenBank	AJ564768	main tree (18S only)
environmental_clone_KJ763494	environmental clone	GenBank	KJ763494	main tree (18S only)
environmental_clone_AM418562	environmental clone	GenBank	AM418562	main tree (18S only)
environmental_clone_FJ537314	environmental clone	GenBank	FJ537314	main tree (18S only)
Lateronema_antarcticum_Klaveness-2003	isolate	GenBank	AJ564773	main tree (18S only)
environmental_clone_KY980049	environmental clone	GenBank	KY980049	main tree (18S only)
telonemid_isolate_DSEL18	isolate	transcriptome	manually extracted from SPAdes contig NODE_2893_g2166_i0	main tree (18S only - partial)
environmental_clone_AY665037	environmental clone	GenBank	AY665037	main tree (18S only)
environmental_clone_JF698774	environmental clone	GenBank	JF698774	main tree (18S only)
environmental_clone_KF130004	environmental clone	GenBank	KF130004	main tree (18S only)
environmental_clone_AY665041	environmental clone	GenBank	AY665041	main tree (18S only)
environmental_clone_KF130264	environmental clone	GenBank	KF130264	main tree (18S only)
environmental_clone_HQ191315	environmental clone	GenBank	HQ191315	main tree (18S only)
environmental_clone_AJ564770	environmental clone	GenBank	AJ564770	main tree (18S only)
environmental_clone_KC488618	environmental clone	GenBank	KC488618	main tree (18S only)
environmental_clone_EU371360	environmental clone	GenBank	EU371360	main tree (18S only)
environmental_clone_KF129904	environmental clone	GenBank	KF129904	main tree (18S only)
